# Supplementary material for: Agasicles hygrophila attack increases nerolidol synthase gene expression in Alternanthera philoxeroides, facilitating host finding
Source: Sci Rep. 2020 Oct 12;10:16994. doi: 10.1038/s41598-020-73130-z (PMC7552398; doi:10.1038/s41598-020-73130-z)
Supplement: Supplementary file 2 — Supplementary information 2. [file 41598_2020_73130_MOESM2_ESM.xlsx]

## Sheet: Sheet1
Raw data for Table 3 Leaf area eaten by a single adult within 1 h			Raw data for Table 3 Duration of single feeding behavior			Raw data for Table 3 Time between touch and feeding (min)
Gender	Leaf area eaten by one adult in 1 h (mm2)		Gender	Duration of single feeding behavior (min)		Gender	Time between touch and feeding (min)
female	700.481		female	23		female	3
female	528.822		female	31		female	14
female	636.159		female	20		female	17
female	1073.99		female	19		female	5
female	391.979		female	17		female	2
female	573.45		female	26		female	5
female	421.821		female	57		female	4
female	559.739		female	31		female	3
female	662.492		female	22		female	7
female	640.124		female	36		female	8
male	594.152		female	21		female	6
male	376.05		female	32		female	4
male	330.144		female	22		female	2
male	444.807		female	18		male	8
male	468.331		female	22		male	7
male	455.091		male	19		male	8
male	421.175		male	11		male	8
male	374.369		male	12		male	4
			male	10		male	3
			male	32		male	1
			male	18		male	2
			male	14		male	17
			male	40		male	4
			male	39		male	3
			male	12
			male	15
			male	13
