# Supplementary material for: Agasicles hygrophila attack increases nerolidol synthase gene expression in Alternanthera philoxeroides, facilitating host finding
Source: Sci Rep. 2020 Oct 12;10:16994. doi: 10.1038/s41598-020-73130-z (PMC7552398; doi:10.1038/s41598-020-73130-z)
Supplement: Supplementary file 3 — Supplementary information 3. [file 41598_2020_73130_MOESM3_ESM.xlsx]

## Sheet: Sheet1
the q-PCR raw data for Figure 3			the q-PCR raw data for Figure 4				the q-PCR raw data for Figure 5
gene name	Ct		gene name	contact	control		Treatment	ApTPS10	ApTPS10	ApTPS10	ApTPS12	ApTPS12	ApTPS12	ApTPS14	ApTPS14	ApTPS14	ApTPS15	ApTPS15	ApTPS15	ApTPS16	ApTPS16	ApTPS16	ApTPS19	ApTPS19	ApTPS19	UBC	UBC	UBC
ApTPS10	27.4197		ApTPS10	27.3878	27.4197		control after 0 min	30.6088	30.3561	30.5286	29.0839	28.0308	28.5688	28.7644	29.0701	29.9477	27.4784	27.6177	27.0359	30.9182	30.9611	30.4163	35.7072	35.164	35.0683	20.624	20.9162	20.7863
ApTPS10	27.5708		ApTPS10	26.9136	27.5708		after feeding 0 min	24.9006	24.8681	23.9897	22.8767	22.1129	23.4603	21.949	22.5962	23.1935	20.947	20.8817	20.3257	24.9763	24.8757	24.8738	31.4973	31.4236	30.6409	20.0236	19.5677	18.9399
ApTPS10	28.4709		ApTPS10	27.7061	28.4709		after mechanical wounding 0 min	31.2135	31.5832	30.0461	28.8509	30.8033	30.3456	30.6502	30.9926	29.4151	26.8646	26.7163	26.0938	32.9423	32.8316	32.0316	36.1336	35.6616	35.5839	20.2775	20.8737	20.9208
ApTPS12	27.8837		ApTPS12	28.299	27.8837		control after 15 min	29.4567	29.2269	29.8811	27.697	28.4042	27.6138	28.4665	28.398	28.9561	27.3618	27.4425	26.9002	30.4259	30.1378	31.0077	36.5828	36.5921	35.0642	21.0009	21.0378	20.248
ApTPS12	28.8373		ApTPS12	27.1129	28.8373		after feeding 15 min	26.79	26.7183	26.0398	24.2985	24.6268	24.7629	24.6649	24.3349	25.4285	23.5159	23.3831	22.9624	26.6483	26.6377	26.304	35.5279	35.2221	34.5174	20.8675	20.8071	20.6306
ApTPS12	27.9949		ApTPS12	27.7066	27.9949		after mechanical wounding 15 min	26.8435	26.6115	26.7826	26.4389	26.6489	26.5867	27.8424	27.8456	27.2318	26.5527	27.4038	26.917	27.5885	28.5766	28.4316	34.6777	34.843	34.7134	19.7916	20.9962	20.8082
ApTPS14	26.1751		ApTPS14	27.5657	26.1751		control after 30 min	27.1082	27.1373	26.2096	25.3859	26.58	26.0183	23.9359	24.8443	24.831	23.7239	23.6855	22.9452	28.1934	28.1324	28.3926	31.6476	31.7227	31.4407	19.7981	20.4015	19.3347
ApTPS14	27.3668		ApTPS14	27.5244	27.3668		after feeding 30 min	27.5192	27.7791	27.7334	25.6865	25.2707	24.8088	24.6551	24.8043	23.7712	23.168	23.1933	22.8037	27.7163	27.7647	27.8464	32.0963	31.4299	32.2568	20.5593	20.0808	19.6056
ApTPS14	26.1564		ApTPS14	27.7727	26.1564		after mechanical wounding 30 min	24.0451	24.224	24.3194	22.7684	23.8945	23.8709	23.6132	23.9698	23.8262	22.0958	22.1726	22.4063	24.9799	24.9615	25.4521	31.1899	31.2173	31.3148	19.3111	20.3555	20.8267
ApTPS15	24.7667		ApTPS15	26.4158	24.7667		control after 60 min	27.1417	27.1331	27.8193	24.595	25.4521	24.1682	24.6653	24.7576	24.9863	23.677	23.6837	22.8505	28.5387	28.2649	28.1917	27.8785	28.7778	27.7873	18.8863	19.562	19.6569
ApTPS15	24.5405		ApTPS15	26.5085	24.5405		after feeding 60 min	27.3955	26.848	26.8233	23.5513	24.6463	23.2314	23.4008	22.0548	23.5387	22.655	22.0313	22.1054	27.4198	26.8134	26.9342	29.6496	29.0954	29.6318	21.3708	19.461	19.5944
ApTPS15	24.7921		ApTPS15	26.1115	24.7921		after mechanical wounding 60 min	26.4506	27.3065	26.6238	22.8499	23.5381	23.7148	23.171	23.7146	23.7953	22.2567	22.4476	22.4914	26.3431	26.4854	26.2397	30.5363	30.7125	30.9631	19.343	20.56	19.7926
ApTPS16	29.8421		ApTPS16	28.2978	29.8421		control after 180 min	27.269	28.2318	28.3344	23.4628	24.294	24.1839	24.7549	24.3069	24.462	23.0423	23.1344	23.5893	28.3799	28.5199	29.4243	28.7642	28.7959	28.9383	19.1418	19.3407	20.586
ApTPS16	29.878		ApTPS16	28.2646	29.878		after feeding 180 min	29.0609	29.555	29.313	24.9076	25.1363	25.842	25.6433	25.6975	26.6047	24.5214	24.5677	25.3538	30.3986	30.4849	30.3667	32.4408	32.8086	32.2847	21.0152	20.7238	20.7822
ApTPS16	29.6005		ApTPS16	27.5988	29.6005		after mechanical wounding 180 min	28.2103	28.29	28.8508	25.767	26.1371	26.8956	26.1612	26.0028	26.0193	24.776	23.869	24.8698	29.9105	29.8591	30.139	30.9588	30.4811	31.0824	20.6566	20.0502	21.9361
ApTPS19	36.3433		ApTPS19	34.2888	36.3433		control after 360 min	26.8142	25.7098	26.347	27.6436	26.2362	26.7795	23.7913	23.7731	24.4436	25.3108	25.2838	25.2092	27.087	26.7813	26.7468	28.9264	28.0277	27.9748	21.0041	20.6598	19.9793
ApTPS19	35.4795		ApTPS19	34.2689	35.4795		after feeding 360 min	27.9051	27.9429	28.6881	27.9752	27.8014	27.0916	26.7833	26.6836	27.2406	26.458	26.4056	25.2625	29.2739	30.2101	30.0367	29.9157	30.0976	29.7486	20.9929	21.9479	20.9898
ApTPS19	35.2581		ApTPS19	33.8786	35.2581		after mechanical wounding 360 min	27.7379	27.8286	27.4817	28.2737	27.1426	27.4059	26.0522	26.0992	25.9467	26.0839	25.6697	25.7479	29.7627	28.9097	29.1846	27.4867	27.419	27.3087	20.7265	20.6935	20.2761
UBC	19.4725		UBC	20.242	19.4725		control after 720 min	27.607	27.3941	27.3574	27.456	27.8684	27.6612	26.6012	26.5821	27.1376	26.6549	26.8877	27.514	28.8273	28.8782	29.0119	29.176	29.2499	30.044	20.4184	21.6914	22.2583
UBC	19.5109		UBC	20.29	19.5109		after feeding 720 min	27.8994	28.6351	28.7111	27.4	27.5778	28.1823	28.1904	28.3427	28.4071	27.5884	27.5592	27.4663	30.1931	29.4035	30.285	29.923	30.6092	30.5925	21.1819	22.3636	21.574
UBC	19.2752		UBC	20.3629	19.2752		after mechanical wounding 720 min	27.3952	27.6366	27.6741	29.9503	29.3877	30.0697	28.2832	28.2805	27.7839	27.0918	27.6617	27.9596	28.2271	28.1972	27.7342	29.7992	29.6057	29.7272	21.5061	20.2636	20.7129
							the q-PCR raw data for Figure S3
							Treatment	UBC	UBC	UBC	ACT	ACT	ACT	TUA	TUA	TUA	TUB	TUB	TUB
							control 5 min	19.4725	19.5109	19.2752	20.7979	20.6549	20.1635	24.021	25.1904	25.2302	24.2427	24.169	24.1394
							contact 5 min	20.242	20.29	20.3629	21.0626	20.2215	21.4402	23.1453	23.681	23.8365	23.7775	23.3889	24.6244
							control after 0 min	20.624	20.9162	20.7863	23.0435	21.8583	23.6225	24.5334	24.438	24.4596	26.0045	24.6273	26.9199
							after feeding 0 min	20.0236	19.5677	18.9399	22.963	20.2952	19.4306	23.8877	23.4675	23.3564	25.9126	25.0112	24.3662
							after mechanical wounding 0 min	20.2775	20.8737	20.9208	21.6728	21.6839	22.0342	23.5875	23.4489	23.6848	24.6255	24.4369	25.0029
							control after 15 min	21.0009	21.0378	20.248	23.2761	21.9015	22.2916	25.3265	24.2395	24.4982	25.5242	24.5222	26.2111
							after feeding 15 min	20.8675	20.8071	20.6306	21.8998	22.8257	22.2506	24.1927	25.3025	24.097	24.9865	25.2841	24.6584
							after mechanical wounding 15 min	19.7916	20.9962	20.8082	21.6172	21.799	22.2001	25.4941	23.7739	25.4632	25.8902	24.5704	24.8779
							control after 30 min	19.7981	20.4015	19.3347	20.4397	19.1772	19.6602	23.2089	22.0235	21.7508	25.6947	24.8146	23.0039
							after feeding 30 min	20.5593	20.0808	19.6056	20.9393	21.1569	20.1314	22.7595	23.5426	22.3221	24.7358	24.3648	24.8841
							after mechanical wounding 30 min	19.3111	20.3555	20.8267	19.8042	21.9499	22.0596	22.3408	24.8202	23.8271	22.8842	24.869	25.4991
							control after 60 min	18.8863	19.562	19.6569	20.1232	22.2623	21.3145	23.4365	21.3746	22.7595	23.3283	22.6022	23.4775
							after feeding 60 min	21.3708	19.461	19.5944	21.8846	22.1693	22.9186	22.8568	22.6927	21.9792	23.75	24.0385	24.9872
							after mechanical wounding 60 min	19.343	20.56	19.7926	20.9594	21.3459	20.9595	22.5009	22.9899	21.4905	23.3098	23.6299	24.3381
							control after 180 min	19.1418	19.3407	20.586	19.9431	20.5205	22.4168	21.148	21.4012	23.9275	24.2777	25.9932	25.356
							after feeding 180 min	21.0152	20.7238	20.7822	22.0774	22.0684	22.9317	24.569	23.0021	24.5793	26.528	25.0887	25.0556
							after mechanical wounding 180 min	20.6566	20.0502	21.9361	21.995	21.2993	23.9655	24.4686	25.146	24.9459	25.8563	24.977	25.6954
							control after 360 min	21.0041	20.6598	19.9793	22.0359	20.6819	21.3713	22.5387	20.7879	21.6749	23.614	22.5708	24.0583
							after feeding 360 min	20.9929	21.9479	20.9898	22.1732	23.7955	22.3924	22.7979	23.4949	23.4168	24.1924	24.8422	24.9718
							after mechanical wounding 360 min	20.7265	20.6935	20.2761	22.0166	21.6818	20.5533	21.2585	22.5483	22.1641	23.6049	24.3648	23.7858
							control after 720 min	20.4184	21.6914	22.2583	21.0845	23.462	24.5721	22.301	23.7008	25.7454	23.6519	24.4184	26.8849
							after feeding 720 min	21.1819	22.3636	21.574	23.6611	23.3931	22.6631	22.9466	24.6093	22.6596	24.5789	24.2546	26.0094
							after mechanical wounding 720 min	21.5061	20.2636	20.7129	23.1021	22.525	24.1233	24.1818	23.6904	23.6401	25.2186	25.1102	24.9397
