# Supplementary material for: Agasicles hygrophila attack increases nerolidol synthase gene expression in Alternanthera philoxeroides, facilitating host finding
Source: Sci Rep. 2020 Oct 12;10:16994. doi: 10.1038/s41598-020-73130-z (PMC7552398; doi:10.1038/s41598-020-73130-z)
Supplement: Supplementary file 4 — Supplementary information 4. [file 41598_2020_73130_MOESM4_ESM.xlsx]

## Sheet: Info
Model	#Param	BIC	AICc	lnL	Invariant	Gamma	Freq A	Freq R	Freq N	Freq D	Freq C	Freq Q	Freq E	Freq G	Freq H	Freq I	Freq L	Freq K	Freq M	Freq F	Freq P	Freq S	Freq T	Freq W	Freq Y	Freq V
JTT+G+I	101	15197.9	14542.8	-7168.33	0.0151932	3.56552	0.0769	0.0511	0.0425	0.0513	0.0203	0.0411	0.0618	0.0747	0.023	0.0526	0.0911	0.0595	0.0234	0.0405	0.0505	0.0682	0.0585	0.0143	0.0323	0.0664
JTT+G	100	15199.1	14550.5	-7173.18	n/a	2.95211	0.0769	0.0511	0.0425	0.0513	0.0203	0.0411	0.0618	0.0747	0.023	0.0526	0.0911	0.0595	0.0234	0.0405	0.0505	0.0682	0.0585	0.0143	0.0323	0.0664
JTT+G+I+F	120	15218.9	14441.5	-7097.81	0.0160951	3.7193	0.0651614	0.0584274	0.0413943	0.0645672	0.016637	0.0441672	0.0647653	0.0259457	0.0190137	0.063775	0.138839	0.0651614	0.0322836	0.0613983	0.0126758	0.0447613	0.0514953	0.0306991	0.0423846	0.0564468
JTT+G+F	119	15220.5	14449.5	-7102.88	n/a	3.08721	0.0651614	0.0584274	0.0413943	0.0645672	0.016637	0.0441672	0.0647653	0.0259457	0.0190137	0.063775	0.138839	0.0651614	0.0322836	0.0613983	0.0126758	0.0447613	0.0514953	0.0306991	0.0423846	0.0564468
WAG+G+I	101	15239.9	14584.8	-7189.31	0.0185679	4.22569	0.0866279	0.043972	0.0390894	0.0570451	0.0193078	0.0367281	0.0580589	0.0832518	0.0244313	0.048466	0.086209	0.0620286	0.0195027	0.0384319	0.0457631	0.0695179	0.0610127	0.0143859	0.0352742	0.0708956
WAG+G	100	15241.9	14593.3	-7194.6	n/a	3.45353	0.0866279	0.043972	0.0390894	0.0570451	0.0193078	0.0367281	0.0580589	0.0832518	0.0244313	0.048466	0.086209	0.0620286	0.0195027	0.0384319	0.0457631	0.0695179	0.0610127	0.0143859	0.0352742	0.0708956
cpREV+G	100	15294.3	14645.7	-7220.8	n/a	2.95152	0.0756	0.0621	0.041	0.0371	0.0091	0.0382	0.0495	0.0838	0.0246	0.0806	0.1011	0.0504	0.022	0.0506	0.0431	0.0622	0.0543	0.0181	0.0307	0.066
cpREV+G+I	101	15295.2	14640.2	-7217.01	0.0075957	3.36478	0.0756	0.0621	0.041	0.0371	0.0091	0.0382	0.0495	0.0838	0.0246	0.0806	0.1011	0.0504	0.022	0.0506	0.0431	0.0622	0.0543	0.0181	0.0307	0.066
WAG+G+I+F	120	15321.3	14544	-7149.06	0.019291	4.21988	0.0651614	0.0584274	0.0413943	0.0645672	0.016637	0.0441672	0.0647653	0.0259457	0.0190137	0.063775	0.138839	0.0651614	0.0322836	0.0613983	0.0126758	0.0447613	0.0514953	0.0306991	0.0423846	0.0564468
rtREV+G+I	101	15323.6	14668.6	-7231.2	0.0157222	3.70495	0.0646	0.0453	0.0376	0.0422	0.0114	0.0606	0.0607	0.0639	0.0273	0.0679	0.1018	0.0751	0.015	0.0287	0.0681	0.0488	0.0622	0.0251	0.0318	0.0619
WAG+G+F	119	15324	14553.1	-7154.66	n/a	3.43433	0.0651614	0.0584274	0.0413943	0.0645672	0.016637	0.0441672	0.0647653	0.0259457	0.0190137	0.063775	0.138839	0.0651614	0.0322836	0.0613983	0.0126758	0.0447613	0.0514953	0.0306991	0.0423846	0.0564468
rtREV+G	100	15324.3	14675.7	-7235.82	n/a	3.1669	0.0646	0.0453	0.0376	0.0422	0.0114	0.0606	0.0607	0.0639	0.0273	0.0679	0.1018	0.0751	0.015	0.0287	0.0681	0.0488	0.0622	0.0251	0.0318	0.0619
JTT+I	100	15344.8	14696.2	-7246.04	0.0197186	n/a	0.0769	0.0511	0.0425	0.0513	0.0203	0.0411	0.0618	0.0747	0.023	0.0526	0.0911	0.0595	0.0234	0.0405	0.0505	0.0682	0.0585	0.0143	0.0323	0.0664
mtREV24+G+F	119	15347.3	14576.4	-7166.28	n/a	3.45482	0.0651614	0.0584274	0.0413943	0.0645672	0.016637	0.0441672	0.0647653	0.0259457	0.0190137	0.063775	0.138839	0.0651614	0.0322836	0.0613983	0.0126758	0.0447613	0.0514953	0.0306991	0.0423846	0.0564468
mtREV24+G+I+F	120	15355.8	14578.5	-7166.28	0	3.45482	0.0651614	0.0584274	0.0413943	0.0645672	0.016637	0.0441672	0.0647653	0.0259457	0.0190137	0.063775	0.138839	0.0651614	0.0322836	0.0613983	0.0126758	0.0447613	0.0514953	0.0306991	0.0423846	0.0564468
JTT+I+F	119	15358.7	14587.8	-7172.02	0.0198416	n/a	0.0651614	0.0584274	0.0413943	0.0645672	0.016637	0.0441672	0.0647653	0.0259457	0.0190137	0.063775	0.138839	0.0651614	0.0322836	0.0613983	0.0126758	0.0447613	0.0514953	0.0306991	0.0423846	0.0564468
WAG+I	100	15363	14714.4	-7255.17	0.0201599	n/a	0.0866279	0.043972	0.0390894	0.0570451	0.0193078	0.0367281	0.0580589	0.0832518	0.0244313	0.048466	0.086209	0.0620286	0.0195027	0.0384319	0.0457631	0.0695179	0.0610127	0.0143859	0.0352742	0.0708956
JTT	99	15373.7	14731.5	-7264.76	n/a	n/a	0.0769	0.0511	0.0425	0.0513	0.0203	0.0411	0.0618	0.0747	0.023	0.0526	0.0911	0.0595	0.0234	0.0405	0.0505	0.0682	0.0585	0.0143	0.0323	0.0664
rtREV+G+F	119	15377.1	14606.2	-7181.19	n/a	3.1908	0.0651614	0.0584274	0.0413943	0.0645672	0.016637	0.0441672	0.0647653	0.0259457	0.0190137	0.063775	0.138839	0.0651614	0.0322836	0.0613983	0.0126758	0.0447613	0.0514953	0.0306991	0.0423846	0.0564468
rtREV+G+I+F	120	15377.3	14600	-7177.04	0.0180673	3.71908	0.0651614	0.0584274	0.0413943	0.0645672	0.016637	0.0441672	0.0647653	0.0259457	0.0190137	0.063775	0.138839	0.0651614	0.0322836	0.0613983	0.0126758	0.0447613	0.0514953	0.0306991	0.0423846	0.0564468
JTT+F	118	15386.7	14622.2	-7190.27	n/a	n/a	0.0651614	0.0584274	0.0413943	0.0645672	0.016637	0.0441672	0.0647653	0.0259457	0.0190137	0.063775	0.138839	0.0651614	0.0322836	0.0613983	0.0126758	0.0447613	0.0514953	0.0306991	0.0423846	0.0564468
WAG	99	15392.2	14750	-7274.02	n/a	n/a	0.0866279	0.043972	0.0390894	0.0570451	0.0193078	0.0367281	0.0580589	0.0832518	0.0244313	0.048466	0.086209	0.0620286	0.0195027	0.0384319	0.0457631	0.0695179	0.0610127	0.0143859	0.0352742	0.0708956
cpREV+G+I+F	120	15415.9	14638.6	-7196.35	0.00783922	3.05503	0.0651614	0.0584274	0.0413943	0.0645672	0.016637	0.0441672	0.0647653	0.0259457	0.0190137	0.063775	0.138839	0.0651614	0.0322836	0.0613983	0.0126758	0.0447613	0.0514953	0.0306991	0.0423846	0.0564468
cpREV+G+F	119	15416.5	14645.6	-7200.91	n/a	2.64254	0.0651614	0.0584274	0.0413943	0.0645672	0.016637	0.0441672	0.0647653	0.0259457	0.0190137	0.063775	0.138839	0.0651614	0.0322836	0.0613983	0.0126758	0.0447613	0.0514953	0.0306991	0.0423846	0.0564468
WAG+I+F	119	15444.2	14673.3	-7214.75	0.0201828	n/a	0.0651614	0.0584274	0.0413943	0.0645672	0.016637	0.0441672	0.0647653	0.0259457	0.0190137	0.063775	0.138839	0.0651614	0.0322836	0.0613983	0.0126758	0.0447613	0.0514953	0.0306991	0.0423846	0.0564468
cpREV+I	100	15452.2	14803.5	-7299.73	0.00589927	n/a	0.0756	0.0621	0.041	0.0371	0.0091	0.0382	0.0495	0.0838	0.0246	0.0806	0.1011	0.0504	0.022	0.0506	0.0431	0.0622	0.0543	0.0181	0.0307	0.066
cpREV	99	15470.1	14828	-7312.98	n/a	n/a	0.0756	0.0621	0.041	0.0371	0.0091	0.0382	0.0495	0.0838	0.0246	0.0806	0.1011	0.0504	0.022	0.0506	0.0431	0.0622	0.0543	0.0181	0.0307	0.066
rtREV+I	100	15470.3	14821.7	-7308.8	0.0197152	n/a	0.0646	0.0453	0.0376	0.0422	0.0114	0.0606	0.0607	0.0639	0.0273	0.0679	0.1018	0.0751	0.015	0.0287	0.0681	0.0488	0.0622	0.0251	0.0318	0.0619
WAG+F	118	15474.3	14709.8	-7234.07	n/a	n/a	0.0651614	0.0584274	0.0413943	0.0645672	0.016637	0.0441672	0.0647653	0.0259457	0.0190137	0.063775	0.138839	0.0651614	0.0322836	0.0613983	0.0126758	0.0447613	0.0514953	0.0306991	0.0423846	0.0564468
rtREV	99	15495.3	14853.2	-7325.58	n/a	n/a	0.0646	0.0453	0.0376	0.0422	0.0114	0.0606	0.0607	0.0639	0.0273	0.0679	0.1018	0.0751	0.015	0.0287	0.0681	0.0488	0.0622	0.0251	0.0318	0.0619
mtREV24+F	118	15505.6	14741.1	-7249.72	n/a	n/a	0.0651614	0.0584274	0.0413943	0.0645672	0.016637	0.0441672	0.0647653	0.0259457	0.0190137	0.063775	0.138839	0.0651614	0.0322836	0.0613983	0.0126758	0.0447613	0.0514953	0.0306991	0.0423846	0.0564468
mtREV24+I+F	119	15510.2	14739.3	-7247.73	0.012785	n/a	0.0651614	0.0584274	0.0413943	0.0645672	0.016637	0.0441672	0.0647653	0.0259457	0.0190137	0.063775	0.138839	0.0651614	0.0322836	0.0613983	0.0126758	0.0447613	0.0514953	0.0306991	0.0423846	0.0564468
Dayhoff+G+F	119	15522.8	14751.9	-7254.06	n/a	2.74349	0.0651614	0.0584274	0.0413943	0.0645672	0.016637	0.0441672	0.0647653	0.0259457	0.0190137	0.063775	0.138839	0.0651614	0.0322836	0.0613983	0.0126758	0.0447613	0.0514953	0.0306991	0.0423846	0.0564468
rtREV+I+F	119	15524	14753.1	-7254.66	0.0201103	n/a	0.0651614	0.0584274	0.0413943	0.0645672	0.016637	0.0441672	0.0647653	0.0259457	0.0190137	0.063775	0.138839	0.0651614	0.0322836	0.0613983	0.0126758	0.0447613	0.0514953	0.0306991	0.0423846	0.0564468
Dayhoff+G+I+F	120	15527.2	14749.9	-7252	0.0135088	3.07857	0.0651614	0.0584274	0.0413943	0.0645672	0.016637	0.0441672	0.0647653	0.0259457	0.0190137	0.063775	0.138839	0.0651614	0.0322836	0.0613983	0.0126758	0.0447613	0.0514953	0.0306991	0.0423846	0.0564468
rtREV+F	118	15546.9	14782.5	-7270.38	n/a	n/a	0.0651614	0.0584274	0.0413943	0.0645672	0.016637	0.0441672	0.0647653	0.0259457	0.0190137	0.063775	0.138839	0.0651614	0.0322836	0.0613983	0.0126758	0.0447613	0.0514953	0.0306991	0.0423846	0.0564468
Dayhoff+G	100	15560.8	14912.2	-7354.05	n/a	2.65266	0.0871	0.0409	0.0404	0.0469	0.0335	0.0383	0.0495	0.0886	0.0336	0.0369	0.0854	0.0805	0.0148	0.0398	0.0507	0.0696	0.0585	0.0105	0.0299	0.0647
Dayhoff+G+I	101	15564.2	14909.1	-7351.48	0.012303	2.97891	0.0871	0.0409	0.0404	0.0469	0.0335	0.0383	0.0495	0.0886	0.0336	0.0369	0.0854	0.0805	0.0148	0.0398	0.0507	0.0696	0.0585	0.0105	0.0299	0.0647
cpREV+I+F	119	15588.4	14817.5	-7286.84	0.00610761	n/a	0.0651614	0.0584274	0.0413943	0.0645672	0.016637	0.0441672	0.0647653	0.0259457	0.0190137	0.063775	0.138839	0.0651614	0.0322836	0.0613983	0.0126758	0.0447613	0.0514953	0.0306991	0.0423846	0.0564468
cpREV+F	118	15611.6	14847.2	-7302.74	n/a	n/a	0.0651614	0.0584274	0.0413943	0.0645672	0.016637	0.0441672	0.0647653	0.0259457	0.0190137	0.063775	0.138839	0.0651614	0.0322836	0.0613983	0.0126758	0.0447613	0.0514953	0.0306991	0.0423846	0.0564468
mtREV24+G	100	15672	15023.4	-7409.65	n/a	2.90336	0.072	0.019	0.039	0.019	0.006	0.025	0.024	0.056	0.028	0.087	0.168	0.023	0.053	0.06	0.055	0.072	0.088	0.029	0.033	0.044
mtREV24+G+I	101	15680.5	15025.5	-7409.65	0	2.90336	0.072	0.019	0.039	0.019	0.006	0.025	0.024	0.056	0.028	0.087	0.168	0.023	0.053	0.06	0.055	0.072	0.088	0.029	0.033	0.044
Dayhoff+I+F	119	15702.4	14931.5	-7343.84	0.0194387	n/a	0.0651614	0.0584274	0.0413943	0.0645672	0.016637	0.0441672	0.0647653	0.0259457	0.0190137	0.063775	0.138839	0.0651614	0.0322836	0.0613983	0.0126758	0.0447613	0.0514953	0.0306991	0.0423846	0.0564468
Dayhoff+F	118	15706.2	14941.7	-7350.01	n/a	n/a	0.0651614	0.0584274	0.0413943	0.0645672	0.016637	0.0441672	0.0647653	0.0259457	0.0190137	0.063775	0.138839	0.0651614	0.0322836	0.0613983	0.0126758	0.0447613	0.0514953	0.0306991	0.0423846	0.0564468
Dayhoff+I	100	15749	15100.4	-7448.16	0.017831	n/a	0.0871	0.0409	0.0404	0.0469	0.0335	0.0383	0.0495	0.0886	0.0336	0.0369	0.0854	0.0805	0.0148	0.0398	0.0507	0.0696	0.0585	0.0105	0.0299	0.0647
Dayhoff	99	15768.3	15126.1	-7462.06	n/a	n/a	0.0871	0.0409	0.0404	0.0469	0.0335	0.0383	0.0495	0.0886	0.0336	0.0369	0.0854	0.0805	0.0148	0.0398	0.0507	0.0696	0.0585	0.0105	0.0299	0.0647
mtREV24	99	15876.3	15234.1	-7516.07	n/a	n/a	0.072	0.019	0.039	0.019	0.006	0.025	0.024	0.056	0.028	0.087	0.168	0.023	0.053	0.06	0.055	0.072	0.088	0.029	0.033	0.044
mtREV24+I	100	15883.8	15235.2	-7515.57	0.00940844	n/a	0.072	0.019	0.039	0.019	0.006	0.025	0.024	0.056	0.028	0.087	0.168	0.023	0.053	0.06	0.055	0.072	0.088	0.029	0.033	0.044

## Sheet: Caption
Table. Maximum Likelihood fits of 48 different amino acid substitution models
NOTE.-- Models with the lowest BIC scores (Bayesian Information Criterion) are considered to describe the substitution pattern the best. For each model, AICc value (Akaike Information Criterion, corrected), Maximum Likelihood value (lnL), and the number of parameters (including branch lengths) are also presented [1]. Non-uniformity of evolutionary rates among sites may be modeled by using a discr…
Abbreviations: GTR: General Time Reversible; JTT: Jones-Taylor-Thornton; rtREV: General Reverse Transcriptase; cpREV: General Reversible Chloroplast; mtREV24: General Reversible Mitochondrial.
1. Nei M. and Kumar S. (2000). Molecular Evolution and Phylogenetics. Oxford University Press, New York.
2. Tamura K., Peterson D., Peterson N., Stecher G., Nei M., and Kumar S. (2011). MEGA5: Molecular Evolutionary Genetics Analysis using Maximum Likelihood, Evolutionary Distance, and Maximum Parsimony Methods. Molecular Biology and Evolution 28: 2731-2739.
Disclaimer: Although utmost care has been taken to ensure the correctness of the caption, the caption text is provided "as is" without any warranty of any kind. Authors advise the user to carefully check the caption prior to its use for any purpose and report any errors or problems to the authors immediately (www.megasoftware.net). In no event shall the authors and their employers be liable for a…

## Sheet: JTT+G+I
From\To	A	R	N	D	C	Q	E	G	H	I	L	K	M	F	P	S	T	W	Y	V
A	-	0.0014067	0.00123015	0.00219832	0.000603683	0.00118459	0.00341707	0.00673733	0.000261976	0.000985256	0.00146365	0.00113902	0.000569512	0.000290451	0.00513131	0.0137423	0.0138961	6.26464e-05	0.0002335	0.0100576
R	0.00211693	-	0.000994184	0.000411386	0.00107132	0.00642791	0.0010199	0.00526232	0.00382246	0.000651362	0.00175696	0.0201236	0.000522803	0.000137129	0.00185981	0.00353964	0.00197123	0.00093419	0.000394245	0.000591368
N	0.00222584	0.00119536	-	0.0147668	0.000329754	0.00163847	0.00185487	0.0029987	0.00480205	0.00133963	0.000649204	0.00781106	0.000401888	0.000154572	0.00031945	0.0179098	0.00714124	2.06096e-05	0.00117475	0.000566765
D	0.00329533	0.000409782	0.0122337	-	0.000110983	0.00110983	0.0248772	0.00492593	0.00122935	0.000315874	0.000290263	0.000870788	0.000230503	6.82971e-05	0.000332948	0.00208306	0.00128911	4.26857e-05	0.000759805	0.00108422
C	0.00228686	0.00269677	0.000690372	0.000280464	-	0.000194167	0.000172593	0.00211427	0.000862966	0.000409909	0.000776669	0.000151019	0.000496205	0.00142389	0.000323612	0.00761567	0.00142389	0.000819817	0.00353816	0.00213584
Q	0.00221641	0.00799188	0.00169428	0.00138526	9.59026e-05	-	0.0109435	0.00089509	0.00676646	0.000213117	0.00334593	0.00914271	0.000554104	9.59026e-05	0.00420906	0.00193936	0.00158772	0.00012787	0.000426234	0.000618039
E	0.00425199	0.000843311	0.0012756	0.0206505	5.66932e-05	0.00727799	-	0.00432286	0.000290553	0.000304726	0.000460632	0.00534333	0.0002126	9.21265e-05	0.000503152	0.00110552	0.0010063	8.50398e-05	0.0001063	0.00160158
G	0.00693575	0.00359979	0.00170609	0.00338287	0.000574559	0.00049248	0.00357634	-	0.000240377	0.000146571	0.00032832	0.000832525	0.000158297	0.000105531	0.000545245	0.00663088	0.000961508	0.000404537	8.79428e-05	0.00161815
H	0.00087591	0.00849252	0.00887335	0.00274198	0.000761661	0.0120914	0.000780702	0.000780702	-	0.00049508	0.00255156	0.00161853	0.000399872	0.000952076	0.00298952	0.00262773	0.00144716	9.52076e-05	0.00978734	0.000418913
I	0.00144042	0.000632787	0.0010824	0.000308067	0.000158197	0.000166523	0.000358024	0.000208154	0.00021648	-	0.0110238	0.000624461	0.0058616	0.00163192	0.00025811	0.0014321	0.00774331	9.99137e-05	0.000507895	0.0327883
L	0.0012355	0.000985519	0.000302867	0.000163452	0.000173067	0.00150953	0.000312482	0.000269215	0.000644193	0.00636501	-	0.000451896	0.00468242	0.0052545	0.00277868	0.00209603	0.000826874	0.000394208	0.000403822	0.00606214
K	0.00147212	0.0172827	0.00557933	0.00075078	5.15241e-05	0.00631538	0.00554988	0.0010452	0.00062565	0.000552044	0.000691895	-	0.000758141	5.15241e-05	0.000566765	0.00167821	0.00292951	6.62453e-05	0.000147212	0.000426914
M	0.0018716	0.00114168	0.000729925	0.000505333	0.000430469	0.000973233	0.000561481	0.000505333	0.000393037	0.0131761	0.0182294	0.00192775	-	0.000917085	0.000430469	0.00101067	0.0064196	0.000149728	0.000318172	0.0104623
F	0.000551499	0.000173019	0.000162206	8.65096e-05	0.000713704	9.73233e-05	0.000140578	0.000194647	0.000540685	0.00211949	0.0118194	7.56959e-05	0.000529871	-	0.000389293	0.00334143	0.000421734	0.000400107	0.00919165	0.00204379
P	0.00781381	0.00188191	0.000268844	0.000338223	0.000130086	0.00342559	0.000615739	0.000806531	0.00136156	0.000268844	0.00501263	0.000667773	0.000199465	0.000312206	-	0.00986916	0.00357302	5.20343e-05	0.000190792	0.00072848
S	0.0154954	0.00265213	0.0111608	0.00156688	0.00226683	0.00116874	0.00100177	0.00726286	0.000886185	0.00110452	0.00279983	0.00146413	0.000346768	0.00198428	0.00730781	-	0.0145	0.000231179	0.00105315	0.00140634
T	0.0182668	0.00172187	0.00518808	0.00113045	0.000494103	0.00111548	0.00106307	0.00122777	0.000568967	0.00696236	0.00128766	0.00297959	0.00256784	0.00029197	0.0030844	0.0169043	-	5.98913e-05	0.000336888	0.00393785
W	0.000336888	0.00333826	6.12524e-05	0.000153131	0.0011638	0.000367515	0.000367515	0.00211321	0.000153131	0.000367515	0.00251135	0.000275636	0.00024501	0.00113317	0.000183757	0.00110254	0.00024501	-	0.00125568	0.000826908
Y	0.000555918	0.000623713	0.00154572	0.00120675	0.00222367	0.000542359	0.000203385	0.000203385	0.00696931	0.000827098	0.00113895	0.00027118	0.000230503	0.0115251	0.000298298	0.00222367	0.000610154	0.000555918	-	0.000569477
V	0.011648	0.000455104	0.000362764	0.000837655	0.000652975	0.000382551	0.00149063	0.00182042	0.000145106	0.0259739	0.00831719	0.000382551	0.003687	0.00124659	0.000554039	0.00144446	0.00346934	0.000178084	0.00027702	-

## Sheet: JTT+G
From\To	A	R	N	D	C	Q	E	G	H	I	L	K	M	F	P	S	T	W	Y	V
A	-	0.0014067	0.00123015	0.00219832	0.000603683	0.00118459	0.00341707	0.00673733	0.000261976	0.000985256	0.00146365	0.00113902	0.000569512	0.000290451	0.00513131	0.0137423	0.0138961	6.26464e-05	0.0002335	0.0100576
R	0.00211693	-	0.000994184	0.000411386	0.00107132	0.00642791	0.0010199	0.00526232	0.00382246	0.000651362	0.00175696	0.0201236	0.000522803	0.000137129	0.00185981	0.00353964	0.00197123	0.00093419	0.000394245	0.000591368
N	0.00222584	0.00119536	-	0.0147668	0.000329754	0.00163847	0.00185487	0.0029987	0.00480205	0.00133963	0.000649204	0.00781106	0.000401888	0.000154572	0.00031945	0.0179098	0.00714124	2.06096e-05	0.00117475	0.000566765
D	0.00329533	0.000409782	0.0122337	-	0.000110983	0.00110983	0.0248772	0.00492593	0.00122935	0.000315874	0.000290263	0.000870788	0.000230503	6.82971e-05	0.000332948	0.00208306	0.00128911	4.26857e-05	0.000759805	0.00108422
C	0.00228686	0.00269677	0.000690372	0.000280464	-	0.000194167	0.000172593	0.00211427	0.000862966	0.000409909	0.000776669	0.000151019	0.000496205	0.00142389	0.000323612	0.00761567	0.00142389	0.000819817	0.00353816	0.00213584
Q	0.00221641	0.00799188	0.00169428	0.00138526	9.59026e-05	-	0.0109435	0.00089509	0.00676646	0.000213117	0.00334593	0.00914271	0.000554104	9.59026e-05	0.00420906	0.00193936	0.00158772	0.00012787	0.000426234	0.000618039
E	0.00425199	0.000843311	0.0012756	0.0206505	5.66932e-05	0.00727799	-	0.00432286	0.000290553	0.000304726	0.000460632	0.00534333	0.0002126	9.21265e-05	0.000503152	0.00110552	0.0010063	8.50398e-05	0.0001063	0.00160158
G	0.00693575	0.00359979	0.00170609	0.00338287	0.000574559	0.00049248	0.00357634	-	0.000240377	0.000146571	0.00032832	0.000832525	0.000158297	0.000105531	0.000545245	0.00663088	0.000961508	0.000404537	8.79428e-05	0.00161815
H	0.00087591	0.00849252	0.00887335	0.00274198	0.000761661	0.0120914	0.000780702	0.000780702	-	0.00049508	0.00255156	0.00161853	0.000399872	0.000952076	0.00298952	0.00262773	0.00144716	9.52076e-05	0.00978734	0.000418913
I	0.00144042	0.000632787	0.0010824	0.000308067	0.000158197	0.000166523	0.000358024	0.000208154	0.00021648	-	0.0110238	0.000624461	0.0058616	0.00163192	0.00025811	0.0014321	0.00774331	9.99137e-05	0.000507895	0.0327883
L	0.0012355	0.000985519	0.000302867	0.000163452	0.000173067	0.00150953	0.000312482	0.000269215	0.000644193	0.00636501	-	0.000451896	0.00468242	0.0052545	0.00277868	0.00209603	0.000826874	0.000394208	0.000403822	0.00606214
K	0.00147212	0.0172827	0.00557933	0.00075078	5.15241e-05	0.00631538	0.00554988	0.0010452	0.00062565	0.000552044	0.000691895	-	0.000758141	5.15241e-05	0.000566765	0.00167821	0.00292951	6.62453e-05	0.000147212	0.000426914
M	0.0018716	0.00114168	0.000729925	0.000505333	0.000430469	0.000973233	0.000561481	0.000505333	0.000393037	0.0131761	0.0182294	0.00192775	-	0.000917085	0.000430469	0.00101067	0.0064196	0.000149728	0.000318172	0.0104623
F	0.000551499	0.000173019	0.000162206	8.65096e-05	0.000713704	9.73233e-05	0.000140578	0.000194647	0.000540685	0.00211949	0.0118194	7.56959e-05	0.000529871	-	0.000389293	0.00334143	0.000421734	0.000400107	0.00919165	0.00204379
P	0.00781381	0.00188191	0.000268844	0.000338223	0.000130086	0.00342559	0.000615739	0.000806531	0.00136156	0.000268844	0.00501263	0.000667773	0.000199465	0.000312206	-	0.00986916	0.00357302	5.20343e-05	0.000190792	0.00072848
S	0.0154954	0.00265213	0.0111608	0.00156688	0.00226683	0.00116874	0.00100177	0.00726286	0.000886185	0.00110452	0.00279983	0.00146413	0.000346768	0.00198428	0.00730781	-	0.0145	0.000231179	0.00105315	0.00140634
T	0.0182668	0.00172187	0.00518808	0.00113045	0.000494103	0.00111548	0.00106307	0.00122777	0.000568967	0.00696236	0.00128766	0.00297959	0.00256784	0.00029197	0.0030844	0.0169043	-	5.98913e-05	0.000336888	0.00393785
W	0.000336888	0.00333826	6.12524e-05	0.000153131	0.0011638	0.000367515	0.000367515	0.00211321	0.000153131	0.000367515	0.00251135	0.000275636	0.00024501	0.00113317	0.000183757	0.00110254	0.00024501	-	0.00125568	0.000826908
Y	0.000555918	0.000623713	0.00154572	0.00120675	0.00222367	0.000542359	0.000203385	0.000203385	0.00696931	0.000827098	0.00113895	0.00027118	0.000230503	0.0115251	0.000298298	0.00222367	0.000610154	0.000555918	-	0.000569477
V	0.011648	0.000455104	0.000362764	0.000837655	0.000652975	0.000382551	0.00149063	0.00182042	0.000145106	0.0259739	0.00831719	0.000382551	0.003687	0.00124659	0.000554039	0.00144446	0.00346934	0.000178084	0.00027702	-

## Sheet: JTT+G+I+F
From\To	A	R	N	D	C	Q	E	G	H	I	L	K	M	F	P	S	T	W	Y	V
A	-	0.00161622	0.00120396	0.00278029	0.000497155	0.00127917	0.00359843	0.00235146	0.000217623	0.00120038	0.00224148	0.00125346	0.00078954	0.000442466	0.00129424	0.00906325	0.0122916	0.000135142	0.000307892	0.00859152
R	0.0018025	-	0.000973024	0.000520295	0.00088227	0.00694117	0.00107402	0.00183665	0.00317531	0.000793582	0.00269068	0.0221455	0.000724786	0.000208898	0.00046909	0.00233444	0.00174363	0.00201526	0.000519849	0.000505166
N	0.00189524	0.00137341	-	0.0186761	0.000271565	0.00176929	0.00195331	0.00104661	0.00398905	0.00163213	0.000994215	0.00859584	0.000557155	0.000235471	8.05731e-05	0.0118117	0.00631671	4.44596e-05	0.00154902	0.00048415
D	0.00280588	0.000470819	0.0119733	-	9.13983e-05	0.00119844	0.0261975	0.00171925	0.00102122	0.000384843	0.000444519	0.000958276	0.000319556	0.000104042	8.39779e-05	0.00137381	0.00114027	9.20825e-05	0.00100187	0.000926173
C	0.00194719	0.00309845	0.000675679	0.000354713	-	0.000209671	0.000181753	0.000737921	0.000716863	0.000499409	0.00118942	0.000166192	0.000687911	0.00216912	8.1623e-05	0.00502264	0.00125949	0.00176853	0.00466539	0.0018245
Q	0.00188721	0.00918226	0.00165822	0.00175199	7.89792e-05	-	0.0115244	0.000312404	0.00562088	0.000259649	0.00512409	0.0100613	0.000768179	0.000146095	0.00106163	0.00127904	0.0014044	0.000275844	0.000562029	0.000527949
E	0.00362044	0.000968921	0.00124845	0.0261174	4.66889e-05	0.00785912	-	0.00150876	0.000241361	0.000371261	0.000705429	0.00588018	0.000294736	0.000140343	0.000126908	0.000729103	0.000890115	0.00018345	0.000140166	0.00136812
G	0.00590558	0.00413597	0.00166978	0.00427843	0.000473171	0.000531803	0.00376615	-	0.00019968	0.000178574	0.000502801	0.000916169	0.000219454	0.000160764	0.000137524	0.00437316	0.000850491	0.000872676	0.000115961	0.00138227
H	0.000745811	0.00975747	0.00868449	0.00346788	0.000627255	0.0130568	0.000822137	0.000272481	-	0.000603177	0.00390756	0.00178114	0.00055436	0.00145037	0.000754031	0.00173302	0.00128007	0.000205384	0.0129055	0.00035785
I	0.00122648	0.000727039	0.00105936	0.000389624	0.000130281	0.000179819	0.000377026	7.26497e-05	0.000179829	-	0.0168823	0.0006872	0.0081262	0.00248603	6.51019e-05	0.000944486	0.00684926	0.000215536	0.000669706	0.0280089
L	0.00105199	0.00113231	0.000296421	0.000206723	0.000142527	0.00163006	0.000329066	9.39614e-05	0.000535129	0.00775477	-	0.000497299	0.00649144	0.00800456	0.000700853	0.00138236	0.000731403	0.000850394	0.000532477	0.00517848
K	0.00125346	0.0198569	0.00546058	0.000949538	4.2432e-05	0.00681965	0.00584444	0.000364797	0.000519726	0.000672579	0.00105959	-	0.00105104	7.84904e-05	0.000142952	0.0011068	0.00259127	0.000142906	0.000194112	0.000364684
M	0.00159361	0.00131173	0.00071439	0.000639112	0.000354507	0.00105094	0.000591281	0.000176371	0.000326494	0.016053	0.0279172	0.00212143	-	0.00139706	0.000108575	0.000666547	0.00567838	0.000322997	0.00041954	0.0089372
F	0.000469584	0.00019879	0.000158753	0.000109412	0.000587762	0.000105094	0.000148039	6.79356e-05	0.000449146	0.00258226	0.0181006	8.33011e-05	0.000734585	-	9.81895e-05	0.00220372	0.000373041	0.00086312	0.01212	0.00174587
P	0.00665322	0.00216221	0.000263122	0.000427762	0.00010713	0.00369911	0.000648418	0.000281495	0.00113105	0.000327544	0.00767653	0.000734864	0.000276527	0.000475605	-	0.00650884	0.00316047	0.00011225	0.000251577	0.000622291
S	0.0131938	0.00304716	0.0109232	0.00198169	0.00186682	0.00126206	0.00105494	0.00253488	0.000736151	0.00134568	0.00428776	0.00161123	0.00048074	0.0030228	0.00184321	-	0.0128258	0.000498704	0.00138867	0.00120134
T	0.0155537	0.00197835	0.00507766	0.00142972	0.000406912	0.00120454	0.00111949	0.000428517	0.00047264	0.00848255	0.00197197	0.00327895	0.00355991	0.000444779	0.000777963	0.0111486	-	0.000129199	0.000444219	0.00336384
W	0.00028685	0.00383549	5.99488e-05	0.00019367	0.000958429	0.00039686	0.00038702	0.000737552	0.000127206	0.000447759	0.00384597	0.000303329	0.000339668	0.00172624	4.63482e-05	0.000727142	0.000216721	-	0.00165572	0.000706372
Y	0.000473347	0.000716614	0.00151282	0.00152622	0.00183127	0.000585665	0.000214179	7.09853e-05	0.00578939	0.00100769	0.00174424	0.000298425	0.000319556	0.0175571	7.52381e-05	0.00146654	0.000539705	0.00119924	-	0.000486466
V	0.00991793	0.000522891	0.000355043	0.00105941	0.000537749	0.000413097	0.00156974	0.000635361	0.000120539	0.0316451	0.0127372	0.000420986	0.00511145	0.00189902	0.000139743	0.000952641	0.00306877	0.000384167	0.000365276	-

## Sheet: JTT+G+F
From\To	A	R	N	D	C	Q	E	G	H	I	L	K	M	F	P	S	T	W	Y	V
A	-	0.00161622	0.00120396	0.00278029	0.000497155	0.00127917	0.00359843	0.00235146	0.000217623	0.00120038	0.00224148	0.00125346	0.00078954	0.000442466	0.00129424	0.00906325	0.0122916	0.000135142	0.000307892	0.00859152
R	0.0018025	-	0.000973024	0.000520295	0.00088227	0.00694117	0.00107402	0.00183665	0.00317531	0.000793582	0.00269068	0.0221455	0.000724786	0.000208898	0.00046909	0.00233444	0.00174363	0.00201526	0.000519849	0.000505166
N	0.00189524	0.00137341	-	0.0186761	0.000271565	0.00176929	0.00195331	0.00104661	0.00398905	0.00163213	0.000994215	0.00859584	0.000557155	0.000235471	8.05731e-05	0.0118117	0.00631671	4.44596e-05	0.00154902	0.00048415
D	0.00280588	0.000470819	0.0119733	-	9.13983e-05	0.00119844	0.0261975	0.00171925	0.00102122	0.000384843	0.000444519	0.000958276	0.000319556	0.000104042	8.39779e-05	0.00137381	0.00114027	9.20825e-05	0.00100187	0.000926173
C	0.00194719	0.00309845	0.000675679	0.000354713	-	0.000209671	0.000181753	0.000737921	0.000716863	0.000499409	0.00118942	0.000166192	0.000687911	0.00216912	8.1623e-05	0.00502264	0.00125949	0.00176853	0.00466539	0.0018245
Q	0.00188721	0.00918226	0.00165822	0.00175199	7.89792e-05	-	0.0115244	0.000312404	0.00562088	0.000259649	0.00512409	0.0100613	0.000768179	0.000146095	0.00106163	0.00127904	0.0014044	0.000275844	0.000562029	0.000527949
E	0.00362044	0.000968921	0.00124845	0.0261174	4.66889e-05	0.00785912	-	0.00150876	0.000241361	0.000371261	0.000705429	0.00588018	0.000294736	0.000140343	0.000126908	0.000729103	0.000890115	0.00018345	0.000140166	0.00136812
G	0.00590558	0.00413597	0.00166978	0.00427843	0.000473171	0.000531803	0.00376615	-	0.00019968	0.000178574	0.000502801	0.000916169	0.000219454	0.000160764	0.000137524	0.00437316	0.000850491	0.000872676	0.000115961	0.00138227
H	0.000745811	0.00975747	0.00868449	0.00346788	0.000627255	0.0130568	0.000822137	0.000272481	-	0.000603177	0.00390756	0.00178114	0.00055436	0.00145037	0.000754031	0.00173302	0.00128007	0.000205384	0.0129055	0.00035785
I	0.00122648	0.000727039	0.00105936	0.000389624	0.000130281	0.000179819	0.000377026	7.26497e-05	0.000179829	-	0.0168823	0.0006872	0.0081262	0.00248603	6.51019e-05	0.000944486	0.00684926	0.000215536	0.000669706	0.0280089
L	0.00105199	0.00113231	0.000296421	0.000206723	0.000142527	0.00163006	0.000329066	9.39614e-05	0.000535129	0.00775477	-	0.000497299	0.00649144	0.00800456	0.000700853	0.00138236	0.000731403	0.000850394	0.000532477	0.00517848
K	0.00125346	0.0198569	0.00546058	0.000949538	4.2432e-05	0.00681965	0.00584444	0.000364797	0.000519726	0.000672579	0.00105959	-	0.00105104	7.84904e-05	0.000142952	0.0011068	0.00259127	0.000142906	0.000194112	0.000364684
M	0.00159361	0.00131173	0.00071439	0.000639112	0.000354507	0.00105094	0.000591281	0.000176371	0.000326494	0.016053	0.0279172	0.00212143	-	0.00139706	0.000108575	0.000666547	0.00567838	0.000322997	0.00041954	0.0089372
F	0.000469584	0.00019879	0.000158753	0.000109412	0.000587762	0.000105094	0.000148039	6.79356e-05	0.000449146	0.00258226	0.0181006	8.33011e-05	0.000734585	-	9.81895e-05	0.00220372	0.000373041	0.00086312	0.01212	0.00174587
P	0.00665322	0.00216221	0.000263122	0.000427762	0.00010713	0.00369911	0.000648418	0.000281495	0.00113105	0.000327544	0.00767653	0.000734864	0.000276527	0.000475605	-	0.00650884	0.00316047	0.00011225	0.000251577	0.000622291
S	0.0131938	0.00304716	0.0109232	0.00198169	0.00186682	0.00126206	0.00105494	0.00253488	0.000736151	0.00134568	0.00428776	0.00161123	0.00048074	0.0030228	0.00184321	-	0.0128258	0.000498704	0.00138867	0.00120134
T	0.0155537	0.00197835	0.00507766	0.00142972	0.000406912	0.00120454	0.00111949	0.000428517	0.00047264	0.00848255	0.00197197	0.00327895	0.00355991	0.000444779	0.000777963	0.0111486	-	0.000129199	0.000444219	0.00336384
W	0.00028685	0.00383549	5.99488e-05	0.00019367	0.000958429	0.00039686	0.00038702	0.000737552	0.000127206	0.000447759	0.00384597	0.000303329	0.000339668	0.00172624	4.63482e-05	0.000727142	0.000216721	-	0.00165572	0.000706372
Y	0.000473347	0.000716614	0.00151282	0.00152622	0.00183127	0.000585665	0.000214179	7.09853e-05	0.00578939	0.00100769	0.00174424	0.000298425	0.000319556	0.0175571	7.52381e-05	0.00146654	0.000539705	0.00119924	-	0.000486466
V	0.00991793	0.000522891	0.000355043	0.00105941	0.000537749	0.000413097	0.00156974	0.000635361	0.000120539	0.0316451	0.0127372	0.000420986	0.00511145	0.00189902	0.000139743	0.000952641	0.00306877	0.000384167	0.000365276	-

## Sheet: WAG+G+I
From\To	A	R	N	D	C	Q	E	G	H	I	L	K	M	F	P	S	T	W	Y	V
A	-	0.00129353	0.00106292	0.00224834	0.0010576	0.0017798	0.00490127	0.00629039	0.000412993	0.000499744	0.00182954	0.00299811	0.000929367	0.000431451	0.00351108	0.0124977	0.00690214	8.68013e-05	0.000452894	0.00758495
R	0.00254835	-	0.00132455	0.00044816	0.000543906	0.00594605	0.00135984	0.00259598	0.00278472	0.000483315	0.00228821	0.0177036	0.000710589	0.000210528	0.00165843	0.00453885	0.00180407	0.000893018	0.000717777	0.000952269
N	0.00235558	0.00149	-	0.0165185	0.000273148	0.00302374	0.00293298	0.00499761	0.00515507	0.00143262	0.000604743	0.00996434	0.000206179	0.000197104	0.000476135	0.014735	0.00660586	5.51781e-05	0.00204309	0.000742028
D	0.0034143	0.000345454	0.0113191	-	3.11962e-05	0.00120818	0.0191182	0.00384329	0.00121268	0.000101939	0.000389917	0.00158746	0.000107919	9.57837e-05	0.00103482	0.00397369	0.00121982	9.95638e-05	0.000612759	0.000575995
C	0.0047451	0.0012387	0.000552999	9.21696e-05	-	0.000193568	6.61161e-05	0.00136167	0.000324412	0.000439775	0.00176689	0.000244919	0.000406159	0.000815825	0.000267023	0.00521909	0.00166926	0.000550172	0.00102311	0.0037892
Q	0.00419788	0.0071188	0.00321814	0.00187651	0.000101758	-	0.0169361	0.00146547	0.00559525	0.00029446	0.00399776	0.0128851	0.0016073	0.000204808	0.00227809	0.00381467	0.00279172	0.000165524	0.00042839	0.00113918
E	0.00731303	0.0010299	0.00197469	0.0187844	2.19873e-05	0.0107138	-	0.00252073	0.000742746	0.000329298	0.000709275	0.00854982	0.000327775	0.000166301	0.00166543	0.00261365	0.00267729	0.000120118	0.000369304	0.00222606
G	0.00654549	0.00137114	0.00234654	0.00263347	0.000315798	0.000646518	0.00175793	-	0.000324983	7.87093e-05	0.000281864	0.00123581	0.00018109	0.000102344	0.000594483	0.00497498	0.000734865	0.00025855	0.00019491	0.000708002
H	0.00146438	0.005012	0.00824797	0.0028315	0.00025638	0.00841147	0.00176507	0.00110741	-	0.000357202	0.00229644	0.00294573	0.000420366	0.00139251	0.00169921	0.00274427	0.00154015	0.000201456	0.00728709	0.000447525
I	0.00089324	0.0004385	0.00115546	0.000119984	0.000175197	0.000223145	0.000394477	0.000135202	0.000180062	-	0.0145796	0.0010713	0.00442839	0.0021716	0.000243897	0.00118437	0.00474488	0.000163028	0.000790464	0.0295732
L	0.00183843	0.00116713	0.000274206	0.000258011	0.000395721	0.00170319	0.000477673	0.000272195	0.000650802	0.00819652	-	0.000852044	0.0050489	0.00433548	0.00101495	0.00127817	0.00106283	0.000510459	0.000749919	0.00680728
K	0.0041871	0.01255	0.00627936	0.00145992	7.62366e-05	0.00762948	0.00800265	0.00165864	0.00116024	0.000837061	0.00118419	-	0.000971785	0.000182088	0.00135922	0.00358576	0.00451326	0.000105501	0.000250709	0.00115488
M	0.0041281	0.00160214	0.000413246	0.000315663	0.0004021	0.00302691	0.000975776	0.000773023	0.000526598	0.0110049	0.0223179	0.00309077	-	0.00244044	0.000418164	0.00183122	0.00493349	0.000395676	0.000806017	0.00778323
F	0.000972518	0.000240876	0.000200476	0.000142173	0.000409862	0.000195729	0.00025123	0.000221699	0.000885225	0.00273858	0.00972519	0.000293887	0.00123843	-	0.000394037	0.00202411	0.000559376	0.00117362	0.0121424	0.00245731
P	0.00664634	0.00159352	0.0004067	0.00128994	0.000112659	0.00182832	0.0021129	0.00108148	0.000907151	0.000258302	0.00191198	0.00184232	0.000178207	0.000330913	-	0.00598145	0.0025882	0.000106959	0.000406447	0.00119062
S	0.0155736	0.00287095	0.00828537	0.00326074	0.00144954	0.00201539	0.00218283	0.00595783	0.000964445	0.000825708	0.00158505	0.00319946	0.000513734	0.001119	0.00393754	-	0.0142462	0.000401841	0.00148057	0.000880012
T	0.00979989	0.0013002	0.00423222	0.0011405	0.000528247	0.00168054	0.00254768	0.00100272	0.000616722	0.00376914	0.00150175	0.00458841	0.00157699	0.000352351	0.0019413	0.0162321	-	8.50604e-05	0.000547736	0.00524905
W	0.000522694	0.0027296	0.00014993	0.000394805	0.000738405	0.000422594	0.000484776	0.00149624	0.000342129	0.000549239	0.00305898	0.000454894	0.00053641	0.00313531	0.000340247	0.00194184	0.000360754	-	0.00467576	0.0013815
Y	0.00111224	0.000894764	0.00226407	0.000990948	0.000560013	0.000446047	0.000607849	0.000460013	0.00504712	0.00108608	0.00183278	0.000440864	0.000445638	0.0132294	0.000527305	0.00291788	0.000947402	0.00190692	-	0.00119003
V	0.00926811	0.000590631	0.000409129	0.000463466	0.00103196	0.000590161	0.001823	0.000831397	0.000154221	0.020217	0.00827765	0.00101044	0.00214109	0.00133209	0.000768547	0.000862911	0.00451733	0.000280329	0.0005921	-

## Sheet: WAG+G
From\To	A	R	N	D	C	Q	E	G	H	I	L	K	M	F	P	S	T	W	Y	V
A	-	0.00129353	0.00106292	0.00224834	0.0010576	0.0017798	0.00490127	0.00629039	0.000412993	0.000499744	0.00182954	0.00299811	0.000929367	0.000431451	0.00351108	0.0124977	0.00690214	8.68013e-05	0.000452894	0.00758495
R	0.00254835	-	0.00132455	0.00044816	0.000543906	0.00594605	0.00135984	0.00259598	0.00278472	0.000483315	0.00228821	0.0177036	0.000710589	0.000210528	0.00165843	0.00453885	0.00180407	0.000893018	0.000717777	0.000952269
N	0.00235558	0.00149	-	0.0165185	0.000273148	0.00302374	0.00293298	0.00499761	0.00515507	0.00143262	0.000604743	0.00996434	0.000206179	0.000197104	0.000476135	0.014735	0.00660586	5.51781e-05	0.00204309	0.000742028
D	0.0034143	0.000345454	0.0113191	-	3.11962e-05	0.00120818	0.0191182	0.00384329	0.00121268	0.000101939	0.000389917	0.00158746	0.000107919	9.57837e-05	0.00103482	0.00397369	0.00121982	9.95638e-05	0.000612759	0.000575995
C	0.0047451	0.0012387	0.000552999	9.21696e-05	-	0.000193568	6.61161e-05	0.00136167	0.000324412	0.000439775	0.00176689	0.000244919	0.000406159	0.000815825	0.000267023	0.00521909	0.00166926	0.000550172	0.00102311	0.0037892
Q	0.00419788	0.0071188	0.00321814	0.00187651	0.000101758	-	0.0169361	0.00146547	0.00559525	0.00029446	0.00399776	0.0128851	0.0016073	0.000204808	0.00227809	0.00381467	0.00279172	0.000165524	0.00042839	0.00113918
E	0.00731303	0.0010299	0.00197469	0.0187844	2.19873e-05	0.0107138	-	0.00252073	0.000742746	0.000329298	0.000709275	0.00854982	0.000327775	0.000166301	0.00166543	0.00261365	0.00267729	0.000120118	0.000369304	0.00222606
G	0.00654549	0.00137114	0.00234654	0.00263347	0.000315798	0.000646518	0.00175793	-	0.000324983	7.87093e-05	0.000281864	0.00123581	0.00018109	0.000102344	0.000594483	0.00497498	0.000734865	0.00025855	0.00019491	0.000708002
H	0.00146438	0.005012	0.00824797	0.0028315	0.00025638	0.00841147	0.00176507	0.00110741	-	0.000357202	0.00229644	0.00294573	0.000420366	0.00139251	0.00169921	0.00274427	0.00154015	0.000201456	0.00728709	0.000447525
I	0.00089324	0.0004385	0.00115546	0.000119984	0.000175197	0.000223145	0.000394477	0.000135202	0.000180062	-	0.0145796	0.0010713	0.00442839	0.0021716	0.000243897	0.00118437	0.00474488	0.000163028	0.000790464	0.0295732
L	0.00183843	0.00116713	0.000274206	0.000258011	0.000395721	0.00170319	0.000477673	0.000272195	0.000650802	0.00819652	-	0.000852044	0.0050489	0.00433548	0.00101495	0.00127817	0.00106283	0.000510459	0.000749919	0.00680728
K	0.0041871	0.01255	0.00627936	0.00145992	7.62366e-05	0.00762948	0.00800265	0.00165864	0.00116024	0.000837061	0.00118419	-	0.000971785	0.000182088	0.00135922	0.00358576	0.00451326	0.000105501	0.000250709	0.00115488
M	0.0041281	0.00160214	0.000413246	0.000315663	0.0004021	0.00302691	0.000975776	0.000773023	0.000526598	0.0110049	0.0223179	0.00309077	-	0.00244044	0.000418164	0.00183122	0.00493349	0.000395676	0.000806017	0.00778323
F	0.000972518	0.000240876	0.000200476	0.000142173	0.000409862	0.000195729	0.00025123	0.000221699	0.000885225	0.00273858	0.00972519	0.000293887	0.00123843	-	0.000394037	0.00202411	0.000559376	0.00117362	0.0121424	0.00245731
P	0.00664634	0.00159352	0.0004067	0.00128994	0.000112659	0.00182832	0.0021129	0.00108148	0.000907151	0.000258302	0.00191198	0.00184232	0.000178207	0.000330913	-	0.00598145	0.0025882	0.000106959	0.000406447	0.00119062
S	0.0155736	0.00287095	0.00828537	0.00326074	0.00144954	0.00201539	0.00218283	0.00595783	0.000964445	0.000825708	0.00158505	0.00319946	0.000513734	0.001119	0.00393754	-	0.0142462	0.000401841	0.00148057	0.000880012
T	0.00979989	0.0013002	0.00423222	0.0011405	0.000528247	0.00168054	0.00254768	0.00100272	0.000616722	0.00376914	0.00150175	0.00458841	0.00157699	0.000352351	0.0019413	0.0162321	-	8.50604e-05	0.000547736	0.00524905
W	0.000522694	0.0027296	0.00014993	0.000394805	0.000738405	0.000422594	0.000484776	0.00149624	0.000342129	0.000549239	0.00305898	0.000454894	0.00053641	0.00313531	0.000340247	0.00194184	0.000360754	-	0.00467576	0.0013815
Y	0.00111224	0.000894764	0.00226407	0.000990948	0.000560013	0.000446047	0.000607849	0.000460013	0.00504712	0.00108608	0.00183278	0.000440864	0.000445638	0.0132294	0.000527305	0.00291788	0.000947402	0.00190692	-	0.00119003
V	0.00926811	0.000590631	0.000409129	0.000463466	0.00103196	0.000590161	0.001823	0.000831397	0.000154221	0.020217	0.00827765	0.00101044	0.00214109	0.00133209	0.000768547	0.000862911	0.00451733	0.000280329	0.0005921	-

## Sheet: cpREV+G
From\To	A	R	N	D	C	Q	E	G	H	I	L	K	M	F	P	S	T	W	Y	V
A	-	0.00064869	0.000934114	0.000643501	0.000596795	0.000596795	0.00243389	0.00550608	0.000160875	0.00118321	0.00197202	0.00117802	0.000404783	0.000342508	0.00208619	0.0148991	0.00716673	2.59476e-05	0.000171254	0.00628451
R	0.000788807	-	0.00145826	0.000166065	0.000731723	0.00656474	0.000778428	0.00201872	0.00173849	0.00108461	0.0020291	0.0221333	0.000269855	0.000264666	0.000373646	0.00237161	0.00169178	0.000409972	0.00097563	0.000607174
N	0.00172292	0.00221074	-	0.016129	0.000482625	0.00289575	0.00516357	0.0053971	0.00340433	0.0013389	0.00113651	0.0119878	0.000134928	0.000487815	0.000742102	0.0127143	0.00743658	6.74638e-05	0.0022782	0.0005449
D	0.00131295	0.000275045	0.017826	-	1.0379e-05	0.00152572	0.0179506	0.00357558	0.000809565	8.82219e-05	0.00010379	0.00207581	9.86009e-05	0.000114169	0.000726533	0.00362748	0.0014375	3.11371e-05	0.000851081	0.000487815
C	0.00500789	0.00502346	0.00217441	4.15162e-05	-	4.15162e-05	5.70847e-05	0.00251173	0.00107423	0.00224187	0.00395442	0.000259476	0.000347698	0.00362748	0.00121954	0.0142297	0.00309814	0.000778428	0.00443185	0.00384544
Q	0.00118321	0.0106852	0.00311371	0.0014842	1.0379e-05	-	0.0151845	0.00111056	0.00307739	0.000736912	0.00285424	0.0163729	0.00043592	5.18952e-05	0.00137522	0.00243389	0.00130257	9.34114e-05	0.00118321	0.000358077
E	0.00372089	0.00097563	0.00427617	0.0134409	1.0379e-05	0.0117024	-	0.00313966	0.000399593	0.00118321	0.000825134	0.0129894	0.000243908	0.000721343	0.000793997	0.00349255	0.00198759	0.00010898	0.00043073	0.00130257
G	0.00497156	0.00149458	0.00263628	0.0015828	0.000269855	0.000503384	0.00185266	-	4.67057e-05	0.00032175	0.000202391	0.00131295	4.15162e-05	0.000124549	0.000124549	0.00423465	0.000498194	0.000145307	3.11371e-05	0.000596795
H	0.000498194	0.00438515	0.00566177	0.00121954	0.000394404	0.00476917	0.000799186	0.000160875	-	0.000228339	0.000664259	0.0015361	2.07581e-05	0.000638311	0.00064869	0.00186823	0.000181633	0.000119359	0.00596795	0.000160875
I	0.00111056	0.000835513	0.000679827	3.63266e-05	0.000249097	0.000347698	0.000726533	0.000332129	6.74638e-05	-	0.0173641	0.00171254	0.00384025	0.00227301	0.000498194	0.00133371	0.00555798	7.26533e-05	0.000269855	0.0310385
L	0.00147382	0.00124549	0.000461867	3.63266e-05	0.000352887	0.00107423	0.000404783	0.000166065	0.000160875	0.0138405	-	0.00108461	0.00293727	0.00632603	0.000934114	0.00316042	0.000845892	0.000285424	0.000576037	0.00565139
K	0.00177482	0.0272709	0.00974592	0.00152572	4.67057e-05	0.0123978	0.012761	0.00218479	0.000747291	0.00274007	0.0021796	-	0.000420351	0.000363266	0.001287	0.00531407	0.0049041	1.55686e-05	0.000752481	0.00161913
M	0.0013856	0.000768049	0.000249097	0.000171254	0.000140117	0.00075767	0.000555279	0.000171254	2.07581e-05	0.014048	0.0134772	0.000960061	-	0.00163989	0.000425541	0.000581226	0.00345103	0.000150496	0.00065388	0.00313447
F	0.000513763	0.00032694	0.000394404	8.30323e-05	0.00064869	4.15162e-05	0.000705775	0.000207581	0.000311371	0.00362229	0.0126417	0.000358077	0.000710964	-	0.000186823	0.00298397	0.000799186	0.000835513	0.00716673	0.00207581
P	0.0036638	0.00053971	0.000705775	0.000622743	0.000254287	0.00121954	0.000908166	0.000238718	0.000368456	0.000934114	0.00219517	0.00149977	0.00021796	0.00021796	-	0.00735874	0.00140117	8.82219e-05	0.000295803	0.000799186
S	0.0181166	0.00236642	0.00837589	0.00215884	0.00207581	0.00148939	0.00277639	0.00570847	0.000736912	0.00172292	0.00513244	0.00430211	0.000202391	0.00242351	0.0051013	-	0.0114637	0.000129738	0.00157761	0.00110537
T	0.00998464	0.0019305	0.00560987	0.00098082	0.000513763	0.000913356	0.00181114	0.000773239	7.78428e-05	0.00824615	0.00157761	0.00454602	0.00140117	0.000742102	0.00111056	0.0131347	-	5.18952e-05	0.00021796	0.00495599
W	0.00010898	0.00140636	0.000160875	6.22743e-05	0.000389214	0.000197202	0.000306182	0.000674638	0.000166065	0.000337319	0.00158799	5.18952e-05	0.000186823	0.00234047	0.000207581	0.000446299	0.000155686	-	0.00104828	6.74638e-05
Y	0.000425541	0.00197721	0.00304106	0.00103271	0.00130776	0.00147382	0.000700585	8.82219e-05	0.00478474	0.000716154	0.00190455	0.00123511	0.000467057	0.0118217	0.000415162	0.00320193	0.000389214	0.000617553	-	0.000773239
V	0.00719787	0.000570847	0.000337319	0.000269855	0.000524142	0.000207581	0.00097563	0.000752481	5.70847e-05	0.0378783	0.00865612	0.00123511	0.00104309	0.00159318	0.000524142	0.00104309	0.00407377	1.55686e-05	0.000358077	-

## Sheet: cpREV+G+I
From\To	A	R	N	D	C	Q	E	G	H	I	L	K	M	F	P	S	T	W	Y	V
A	-	0.00064869	0.000934114	0.000643501	0.000596795	0.000596795	0.00243389	0.00550608	0.000160875	0.00118321	0.00197202	0.00117802	0.000404783	0.000342508	0.00208619	0.0148991	0.00716673	2.59476e-05	0.000171254	0.00628451
R	0.000788807	-	0.00145826	0.000166065	0.000731723	0.00656474	0.000778428	0.00201872	0.00173849	0.00108461	0.0020291	0.0221333	0.000269855	0.000264666	0.000373646	0.00237161	0.00169178	0.000409972	0.00097563	0.000607174
N	0.00172292	0.00221074	-	0.016129	0.000482625	0.00289575	0.00516357	0.0053971	0.00340433	0.0013389	0.00113651	0.0119878	0.000134928	0.000487815	0.000742102	0.0127143	0.00743658	6.74638e-05	0.0022782	0.0005449
D	0.00131295	0.000275045	0.017826	-	1.0379e-05	0.00152572	0.0179506	0.00357558	0.000809565	8.82219e-05	0.00010379	0.00207581	9.86009e-05	0.000114169	0.000726533	0.00362748	0.0014375	3.11371e-05	0.000851081	0.000487815
C	0.00500789	0.00502346	0.00217441	4.15162e-05	-	4.15162e-05	5.70847e-05	0.00251173	0.00107423	0.00224187	0.00395442	0.000259476	0.000347698	0.00362748	0.00121954	0.0142297	0.00309814	0.000778428	0.00443185	0.00384544
Q	0.00118321	0.0106852	0.00311371	0.0014842	1.0379e-05	-	0.0151845	0.00111056	0.00307739	0.000736912	0.00285424	0.0163729	0.00043592	5.18952e-05	0.00137522	0.00243389	0.00130257	9.34114e-05	0.00118321	0.000358077
E	0.00372089	0.00097563	0.00427617	0.0134409	1.0379e-05	0.0117024	-	0.00313966	0.000399593	0.00118321	0.000825134	0.0129894	0.000243908	0.000721343	0.000793997	0.00349255	0.00198759	0.00010898	0.00043073	0.00130257
G	0.00497156	0.00149458	0.00263628	0.0015828	0.000269855	0.000503384	0.00185266	-	4.67057e-05	0.00032175	0.000202391	0.00131295	4.15162e-05	0.000124549	0.000124549	0.00423465	0.000498194	0.000145307	3.11371e-05	0.000596795
H	0.000498194	0.00438515	0.00566177	0.00121954	0.000394404	0.00476917	0.000799186	0.000160875	-	0.000228339	0.000664259	0.0015361	2.07581e-05	0.000638311	0.00064869	0.00186823	0.000181633	0.000119359	0.00596795	0.000160875
I	0.00111056	0.000835513	0.000679827	3.63266e-05	0.000249097	0.000347698	0.000726533	0.000332129	6.74638e-05	-	0.0173641	0.00171254	0.00384025	0.00227301	0.000498194	0.00133371	0.00555798	7.26533e-05	0.000269855	0.0310385
L	0.00147382	0.00124549	0.000461867	3.63266e-05	0.000352887	0.00107423	0.000404783	0.000166065	0.000160875	0.0138405	-	0.00108461	0.00293727	0.00632603	0.000934114	0.00316042	0.000845892	0.000285424	0.000576037	0.00565139
K	0.00177482	0.0272709	0.00974592	0.00152572	4.67057e-05	0.0123978	0.012761	0.00218479	0.000747291	0.00274007	0.0021796	-	0.000420351	0.000363266	0.001287	0.00531407	0.0049041	1.55686e-05	0.000752481	0.00161913
M	0.0013856	0.000768049	0.000249097	0.000171254	0.000140117	0.00075767	0.000555279	0.000171254	2.07581e-05	0.014048	0.0134772	0.000960061	-	0.00163989	0.000425541	0.000581226	0.00345103	0.000150496	0.00065388	0.00313447
F	0.000513763	0.00032694	0.000394404	8.30323e-05	0.00064869	4.15162e-05	0.000705775	0.000207581	0.000311371	0.00362229	0.0126417	0.000358077	0.000710964	-	0.000186823	0.00298397	0.000799186	0.000835513	0.00716673	0.00207581
P	0.0036638	0.00053971	0.000705775	0.000622743	0.000254287	0.00121954	0.000908166	0.000238718	0.000368456	0.000934114	0.00219517	0.00149977	0.00021796	0.00021796	-	0.00735874	0.00140117	8.82219e-05	0.000295803	0.000799186
S	0.0181166	0.00236642	0.00837589	0.00215884	0.00207581	0.00148939	0.00277639	0.00570847	0.000736912	0.00172292	0.00513244	0.00430211	0.000202391	0.00242351	0.0051013	-	0.0114637	0.000129738	0.00157761	0.00110537
T	0.00998464	0.0019305	0.00560987	0.00098082	0.000513763	0.000913356	0.00181114	0.000773239	7.78428e-05	0.00824615	0.00157761	0.00454602	0.00140117	0.000742102	0.00111056	0.0131347	-	5.18952e-05	0.00021796	0.00495599
W	0.00010898	0.00140636	0.000160875	6.22743e-05	0.000389214	0.000197202	0.000306182	0.000674638	0.000166065	0.000337319	0.00158799	5.18952e-05	0.000186823	0.00234047	0.000207581	0.000446299	0.000155686	-	0.00104828	6.74638e-05
Y	0.000425541	0.00197721	0.00304106	0.00103271	0.00130776	0.00147382	0.000700585	8.82219e-05	0.00478474	0.000716154	0.00190455	0.00123511	0.000467057	0.0118217	0.000415162	0.00320193	0.000389214	0.000617553	-	0.000773239
V	0.00719787	0.000570847	0.000337319	0.000269855	0.000524142	0.000207581	0.00097563	0.000752481	5.70847e-05	0.0378783	0.00865612	0.00123511	0.00104309	0.00159318	0.000524142	0.00104309	0.00407377	1.55686e-05	0.000358077	-

[truncated: 40 more sheets: WAG+G+I+F, rtREV+G+I, WAG+G+F, rtREV+G, JTT+I, mtREV24+G+F, mtREV24+G+I+F, JTT+I+F, WAG+I, JTT, rtREV+G+F, rtREV+G+I+F, JTT+F, WAG, cpREV+G+I+F, cpREV+G+F, WAG+I+F, cpREV+I, cpREV, rtREV+I …]
